# Supplementary material for: Factors associated with the use of probiotics in patients with inflammatory bowel disease
Source: F1000Res. 2013 Mar 4;2:69. [Version 1] doi: 10.12688/f1000research.2-69.v1 (PMC3901512; doi:10.12688/f1000research.2-69.v1)
Supplement: Appendix 2: Use of Probiotics in IBD - individual subject level data. — Table showing subject-level data for demographics, use and reason for use of probiotics and individual answers to the S-IBDQ questions. [file f1000research-2-315-s0000.tgz]

Archive with 1 entries (1 files):
- Appendix_2_subject_level_raw_data.xls
