# Supplementary material for: Factors associated with the use of probiotics in patients with inflammatory bowel disease
Source: F1000Res. 2013 Mar 4;2:69. [Version 1] doi: 10.12688/f1000research.2-69.v1 (PMC3901512; doi:10.12688/f1000research.2-69.v1)
Supplement: Appendix 2: Use of Probiotics in IBD - individual subject level data. — Table showing subject-level data for demographics, use and reason for use of probiotics and individual answers to the S-IBDQ questions. [file f1000research-2-315-s0000.tgz › Appendix_2_subject_level_raw_data.xls]

## Sheet: Sheet1
Use of Probiotics in IBD - individual subject level data
Probiotic use					S-IBDQ										Demograhics				Reasons
Use probiotics	use per week	time since diagnosis of IBD </> 36 months	time since diagnosis of IBD	type of IBD	fatigue in last 2 w	cancel social engagment	effect on sports	abdominal pain	depressed	flatus	maintaining weight	relaxed	tenesmus	angry	age group </>55	age group	gender	educational acheivement	reason for probiotic use	reason for probiotic on-use
yes	four	lessthan36months	13 - 18 months	Ulcerative Colitis	Some of the time	A good bit of the time	Some difficulty	Hardly any of the time	Most of the time	Some trouble	Some trouble	A little of the time	Some of the time	Most of the time	18-55	25 - 29 years	Female	University (BSc/BA)	Taste													35
no	0	36months+	over 36 months	Ulcerative Colitis	Most of the time	All of the time	A great deal of difficulty	All of the time	Some of the time	Some trouble	Some trouble	None of the time	Most of the time	All of the time	18-55	35 - 39 years	Female	High School (GCSE/O level)		Cost												21
yes	three	lessthan36months	19 - 24 months	Ulcerative Colitis	A good bit of the time	Some of the time	Hardly any difficulty	A good bit of the time	Some of the time	Some trouble	A little trouble	A good bit of the time	Some of the time	A good bit of the time	18-55	30 - 34 years	Male	University (BSc/BA)	Symptom reduction													40
no	0	36months+	over 36 months	Ulcerative Colitis	Hardly any of the time	None of the time	No difficulty	None of the time	Some of the time	Some trouble	No trouble	A good bit of the time	Hardly any of the time	Hardly any of the time	56+	over 76 years	Male	Less than High School		Other												58
no	0	36months+	over 36 months	Ulcerative Colitis	Hardly any of the time	A little of the time	Some difficulty	Hardly any of the time	A little of the time	A significnt problem	A little trouble	All of the time	Some of the time	A good bit of the time	18-55	35 - 39 years	Male	University (Postgrad/Masters)		Will not reduce sypmtoms												48
yes	seven	lessthan36months	7 - 12 months	Crohn's Disease	A good bit of the time	None of the time	A little difficulty	Most of the time	A little of the time	A big problem	A significant problem	Most of the time	Some of the time	A good bit of the time	18-55	18 - 24 years	Female	College (diploma/degree/cert Ed/Apprent)	Symptom reduction													39
yes	three	lessthan36months	19 - 24 months	Crohn's Disease	A good bit of the time	A good bit of the time	A fair bit of difficulty	Most of the time	A good bit of the time	Some trouble	Some trouble	A good bit of the time	Some of the time	Some of the time	18-55	30 - 34 years	Female	Some college (no degree)	Symptom prevention													34
no	0	36months+	over 36 months	Ulcerative Colitis	Some of the time	Some of the time	A little difficulty	Hardly any of the time	Hardly any of the time	Hardly any trouble	A little trouble	Almost all of the time	Most of the time	A little of the time	56+	71 - 75 years	Female	High School (GCSE/O level)		Cost												49
yes	five	lessthan36months	0 - 6 months	Crohn's Disease	Most of the time	Most of the time	Some difficulty	A little of the time	A good bit of the time	Hardly any trouble	Hardly any trouble	A little of the time	Hardly any of the time	A little of the time	18-55	25 - 29 years	Female	University (BSc/BA)	Symptom reduction													41
yes	three	36months+	over 36 months	Crohn's Disease	Most of the time	Some of the time	A lot of difficulty	Some of the time	Most of the time	No trouble	No trouble	A little of the time	A little of the time	A good bit of the time	56+	over 76 years	Female	Less than High School	Taste													38
no	0	36months+	over 36 months	Ulcerative Colitis	Some of the time	None of the time	Hardly any difficulty	Some of the time	A little of the time	No trouble	No trouble	A good bit of the time	None of the time	Hardly any of the time	56+	61 - 65 years	Female	Less than High School		Other												57
no	0	36months+	over 36 months	Crohn's Disease	Most of the time	All of the time	A great deal of difficulty	Hardly any of the time	Hardly any of the time	No trouble	No trouble	A little of the time	None of the time	None of the time	56+	56 - 60 years	Female	High School (GCSE/O level)		Other												46
yes	seven	36months+	over 36 months	Crohn's Disease	Most of the time	Some of the time	A little difficulty	Some of the time	Some of the time	No trouble	No trouble	Some of the time	Some of the time	A little of the time	18-55	51 - 55 years	Female	High School (GCSE/O level)	Reduction and prevention													45
no	0	36months+	over 36 months	Ulcerative Colitis	Most of the time	None of the time	No difficulty	None of the time	Some of the time	Hardly any trouble	A little trouble	None of the time	None of the time	Hardly any of the time	18-55	46 - 50 years	Female	College (diploma/degree/cert Ed/Apprent)		Other												52
no	0	36months+	over 36 months	Ulcerative Colitis	A good bit of the time	A little of the time	A little difficulty	A good bit of the time	Most of the time	Hardly any trouble	No trouble	None of the time	Some of the time	A little of the time	56+	66 - 70 years	Male	Less than High School		Will not prevent symptoms												41
no	0	36months+	over 36 months	Crohn's Disease	None of the time	Hardly any of the time	Hardly any difficulty	None of the time	Hardly any of the time	Hardly any trouble	No trouble	Almost all of the time	None of the time	Hardly any of the time	18-55	25 - 29 years	Female	High School (A level)		Other												64
no	0	36months+	over 36 months	Crohn's Disease	A little of the time	Hardly any of the time	Hardly any difficulty	Hardly any of the time	None of the time	No trouble	Some trouble	All of the time	None of the time	Hardly any of the time	18-55	46 - 50 years	Female	High School (A level)		Cost												61
no	0	36months+	over 36 months	Crohn's Disease	Hardly any of the time	A little of the time	A little difficulty	Hardly any of the time	Hardly any of the time	No trouble	No trouble	Almost all of the time	A little of the time	None of the time	18-55	30 - 34 years	Female	Some college (no degree)		Will not R and P symptoms												60
yes	five	36months+	over 36 months	Crohn's Disease	A little of the time	A little of the time	Some difficulty	A little of the time	Most of the time	Some trouble	Hardly any trouble	A little of the time	Hardly any of the time	A good bit of the time	18-55	25 - 29 years	Female	College (diploma/degree/cert Ed/Apprent)	Symptom reduction													42
no	0	36months+	over 36 months	Crohn's Disease	Some of the time	A little of the time	A little difficulty	Hardly any of the time	Some of the time	Hardly any trouble	No trouble	A good bit of the time	Hardly any of the time	A little of the time	18-55	25 - 29 years	Female	Some college (no degree)		Other												52
no	0	lessthan36months	25 - 36 months	Ulcerative Colitis	A good bit of the time	Hardly any of the time	Some difficulty	Some of the time	A little of the time	Some trouble	Hardly any trouble	A little of the time	Some of the time	Hardly any of the time	56+	61 - 65 years	Male	High School (GCSE/O level)		Cost												44
yes	five	lessthan36months	25 - 36 months	Crohn's Disease	Most of the time	A little of the time	Hardly any difficulty	A little of the time	A good bit of the time	Hardly any trouble	No trouble	Almost all of the time	Some of the time	A little of the time	56+	61 - 65 years	Female	College (diploma/degree/cert Ed/Apprent)	Taste													49
no	0	36months+	over 36 months	Ulcerative Colitis	None of the time	Hardly any of the time	No difficulty	None of the time	None of the time	Hardly any trouble	Hardly any trouble	All of the time	Hardly any of the time	Some of the time	18-55	51 - 55 years	Male	High School (GCSE/O level)		Cost												63
yes	seven	36months+	over 36 months	Crohn's Disease	A little of the time	Hardly any of the time	Hardly any difficulty	Hardly any of the time	A little of the time	Some trouble	A little trouble	All of the time	Hardly any of the time	Hardly any of the time	56+	61 - 65 years	Female	Some college (no degree)	Taste													56
yes	four	lessthan36months	25 - 36 months	Ulcerative Colitis	Some of the time	A good bit of the time	Some difficulty	Hardly any of the time	Hardly any of the time	A little trouble	No trouble	A good bit of the time	Hardly any of the time	Some of the time	18-55	51 - 55 years	Female	Some college (no degree)	Taste													49
yes	seven	36months+	over 36 months	Crohn's Disease	Some of the time	A little of the time	Hardly any difficulty	None of the time	A little of the time	A little trouble	No trouble	Most of the time	Some of the time	Hardly any of the time	56+	66 - 70 years	Female	High School (A level)	Reduction and prevention													54
yes	five	lessthan36months	25 - 36 months	Crohn's Disease	Hardly any of the time	Hardly any of the time	Hardly any difficulty	Hardly any of the time	A little of the time	No trouble	No trouble	Some of the time	Some of the time	Hardly any of the time	18-55	40 - 45 years	Female	Some college (no degree)	Taste													56
no	0	36months+	over 36 months	Ulcerative Colitis	None of the time	None of the time	Hardly any difficulty	Hardly any of the time	Hardly any of the time	Some trouble	No trouble	Almost all of the time	Hardly any of the time	None of the time	56+	61 - 65 years	Female	High School (A level)		Cost												62
no	0	36months+	over 36 months	Ulcerative Colitis	Hardly any of the time	None of the time	No difficulty	Hardly any of the time	Hardly any of the time	A significnt problem	No trouble	Almost all of the time	Hardly any of the time	None of the time	56+	56 - 60 years	Female	University (BSc/BA)		Will not R and P symptoms												61
no	0	36months+	over 36 months	Ulcerative Colitis	Hardly any of the time	None of the time	No difficulty	Hardly any of the time	None of the time	No trouble	No trouble	Almost all of the time	None of the time	None of the time	56+	56 - 60 years	Female	College (diploma/degree/cert Ed/Apprent)	0	Other												67
no	0	36months+	over 36 months	Ulcerative Colitis	Some of the time	A little of the time	Some difficulty	A little of the time	A good bit of the time	A little trouble	No trouble	A good bit of the time	Hardly any of the time	A good bit of the time	56+	56 - 60 years	Female	College (diploma/degree/cert Ed/Apprent)	0	Will not R and P symptoms												46
no	0	lessthan36months	25 - 36 months	Ulcerative Colitis	Hardly any of the time	Hardly any of the time	No difficulty	A little of the time	Hardly any of the time	A significnt problem	No trouble	A good bit of the time	None of the time	None of the time	56+	61 - 65 years	Male	High School (GCSE/O level)	0	Cost												58
no	0	lessthan36months	25 - 36 months	Crohn's Disease	A little of the time	A little of the time	A little difficulty	Hardly any of the time	A little of the time	Hardly any trouble	No trouble	A good bit of the time	Hardly any of the time	None of the time	56+	61 - 65 years	Male	Less than High School	0	Other												56
no	0	36months+	over 36 months	Ulcerative Colitis	A good bit of the time	A little of the time	Hardly any difficulty	Hardly any of the time	A little of the time	Some trouble	A little trouble	Most of the time	Hardly any of the time	Some of the time	18-55	51 - 55 years	Male	Some college (no degree)	0	Will not R and P symptoms												49
yes	seven	36months+	over 36 months	Crohn's Disease	Hardly any of the time	None of the time	No difficulty	Hardly any of the time	None of the time	Some trouble	No trouble	Almost all of the time	Hardly any of the time	None of the time	18-55	46 - 50 years	Male	University (BSc/BA)	Taste													63
no	0	lessthan36months	25 - 36 months	Ulcerative Colitis	A good bit of the time	Some of the time	Some difficulty	A little of the time	None of the time	Hardly any trouble	No trouble	A good bit of the time	A little of the time	A little of the time	56+	56 - 60 years	Male	High School (GCSE/O level)	0	Will not R and P symptoms												50
no	0	lessthan36months	25 - 36 months	Ulcerative Colitis	Hardly any of the time	Hardly any of the time	Hardly any difficulty	A little of the time	Hardly any of the time	No trouble	No trouble	A good bit of the time	A little of the time	None of the time	18-55	51 - 55 years	Female	High School (A level)	0	Other												59
no	0	36months+	over 36 months	Crohn's Disease	None of the time	None of the time	No difficulty	A little of the time	Hardly any of the time	A little trouble	No trouble	All of the time	Hardly any of the time	None of the time	56+	61 - 65 years	Male	Less than High School	0	Cost												64
yes	seven	lessthan36months	25 - 36 months	Crohn's Disease	A good bit of the time	None of the time	Some difficulty	A little of the time	Some of the time	Hardly any trouble	Hardly any trouble	Some of the time	A little of the time	Hardly any of the time	18-55	46 - 50 years	Female	University (BSc/BA)	Symptom reduction													49
yes	seven	36months+	over 36 months	Crohn's Disease	Hardly any of the time	Hardly any of the time	A little difficulty	None of the time	None of the time	No trouble	A little trouble	All of the time	Hardly any of the time	Hardly any of the time	18-55	46 - 50 years	Male	Some college (no degree)	Taste													62
